# Supplementary material for: Preformed Elastodontic Appliances: Awareness and Attitude of Orthodontists and General Dental Practitioners
Source: Children (Basel). 2024 Apr 1;11(4):418. doi: 10.3390/children11040418 (PMC11048748; doi:10.3390/children11040418)
Supplement: Supplementary file 1 [file children-11-00418-s001.zip]

Archive with 1 entries (1 files):
- children-2912911-supplementary.pdf
